# Supplementary material for: LpMAX2 Is a Strigolactone/Karrikin Signaling Component in Perennial Ryegrass (Lolium perenne L.)
Source: Int J Mol Sci. 2025 Dec 19;27(1):31. doi: 10.3390/ijms27010031 (PMC12785265; doi:10.3390/ijms27010031)
Supplement: Supplementary file 1 [file ijms-27-00031-s001.zip]

Archive with 2 entries (2 files):
- LpMAX2 Figures S1 and S2.pdf
- Supplementary Table S1.xlsx
