# Supplementary material for: LpMAX2 Is a Strigolactone/Karrikin Signaling Component in Perennial Ryegrass (Lolium perenne L.)
Source: Int J Mol Sci. 2025 Dec 19;27(1):31. doi: 10.3390/ijms27010031 (PMC12785265; doi:10.3390/ijms27010031)
Supplement: Supplementary file 1 [file ijms-27-00031-s001.zip › Supplementary Table S1.xlsx]

## Sheet: Table S1
Primers for gene clone and plasmid construction
LpMAX2-BamHⅠ-F	GAGCTCGGTACCCGGGGATCCATGGCGGAGGTCGAGGTAGC
LpMAX2-BamHⅠ-R	CATGTCGACTCTAGAGGATCCATTAGGAATGGGCTGGTTGTTC
LpD14-SmaⅠ-F	CTAGAAAGCTTCTGCAGGGGCCCGGGATGCTCCGGTCGACGAACAC
LpD14-KpnⅠ-R	TCATGGTCTTTGTAGTCCATGGTACCGAATCGCGCGAGCGCGCGGC
AD-AtASK1-F1	TGGCCATGGAGGCCAGTGAATTCATGTCTGCGAAGAAGATTGT
AtASK1-LpMAX2-F2	AGGTGGTTCTGGTGGTGGTTCTGGTATGGCGGAGGTCGAGGTAGCGGTGG
AtASK1-LpMAX2-R2	CCACCGCTACCTCGACCTCCGCCATACCAGAACCACCACCAGAACCACCT
LpMAX2-4205(BamHⅠ)-R	CAGCTCGAGCTCGATGGATCCTTAATTAGGAATGGGCTGGTTGTTCAGC
pBridge-EcoRⅠ-LpD14-F	AGTTGACTGTATCGCCGGAATTCATGCTCCGGTCGACGAACACG
pBridge-PstⅠ-LpD14-R	ATTCGCCCGGAATTAGCTTGGCTGCAGCTAGAATCGCGCGAGCGCG
Hyg-F	ATGAAAAAGCCTGAACTCACCG
Hyg-R	TTTCTTTGCCCTCGGACGAG
Primers for genotyping
LpMAX2-1625-F	GCAACTCAACCCGCTCATTTCTGCCG
Xbal-9527-R	GTAGGTGGCATCGCCCTCGCCCTC
max2-LBb1.3	ATTTTGCCGATTTCGGAAC
max2-LP-NEW	TCATCACGTGGCTCTCTCT
max2-RP-NEW	CTCAAGGAAACCACCACAGT
Primers for qRT-PCR
Atactin2-qp-F	GCACCACCTGAAAGGAAGTACA
At actin2-qp-R	CGATTCCTGGACCTGCCTCATC
LpMAX2-RT-qp-F	GCTTGCTACCTTCGCCATCC
LpMAX2-RT-qp-R	TGACCTCCTTGAGCGTAGACCG
RAB18-F	ATGGCGTCTTACCAGAACCGTCCA
RAB18-R	TACCCTTGGCCACCTGATCC
RD29A-F	GGCGTAACAGGTAAACCTAGAG
RD29A-R	TCCGATGTAAACGTCGTCC
RD22-QF	GGAGAGAACGGGATGCGA
RD22-QR	AAGTGGCAGACCGGAACG
